# Supplementary material for: Alterations in Carbohydrate Quantities in Freeze-Dried, Relative to Fresh or Frozen Maize Leaf Disks
Source: Biomolecules. 2023 Jan 11;13(1):148. doi: 10.3390/biom13010148 (PMC9855396; doi:10.3390/biom13010148)
Supplement: Supplementary file 1 [file biomolecules-13-00148-s001.zip]

Archive with 2 entries (2 files):
- SupplementalTables_1_6.pdf
- Supplementary Figures in word.pdf
